# Supplementary material for: Household Food Metabolism: Losses, Waste and Environmental Pressures of Food Consumption at the Regional Level in Spain
Source: Foods. 2021 May 22;10(6):1166. doi: 10.3390/foods10061166 (PMC8224788; doi:10.3390/foods10061166)
Supplement: Supplementary file 1 [file foods-10-01166-s001.zip]

Archive with 1 entries (1 files):
- foods-1233723Suppltmentary.pdf
